# Supplementary material for: Geographical and Temporal Variability of Ultra-Processed Food Consumption in the Spanish Population: Findings from the DRECE Study
Source: Nutrients. 2022 Aug 6;14(15):3223. doi: 10.3390/nu14153223 (PMC9370340; doi:10.3390/nu14153223)
Supplement: Supplementary file 1 [file nutrients-14-03223-s001.zip]

Archive with 1 entries (1 files):
- nutrients-1839204-supplementary.pdf
